# Supplementary material for: An in silico analysis identifies drugs potentially modulating the cytokine storm triggered by SARS-CoV-2 infection
Source: Sci Rep. 2022 Jan 31;12:1626. doi: 10.1038/s41598-022-05597-x (PMC8803893; doi:10.1038/s41598-022-05597-x)
Supplement: Supplementary file 2 — Supplementary Tables. [file 41598_2022_5597_MOESM2_ESM.zip]

Archive with 17 entries (16 files):
- Supplementary Tables S1-8/__MACOSX/
- Supplementary Tables S1-8/__MACOSX/._Table S1.xlsx
- Supplementary Tables S1-8/__MACOSX/._Table S2.xlsx
- Supplementary Tables S1-8/__MACOSX/._Table S3.xlsx
- Supplementary Tables S1-8/__MACOSX/._Table S4.xlsx
- Supplementary Tables S1-8/__MACOSX/._Table S5.xlsx
- Supplementary Tables S1-8/__MACOSX/._Table S6.xlsx
- Supplementary Tables S1-8/__MACOSX/._Table S7.xlsx
- Supplementary Tables S1-8/__MACOSX/._Table S8.xlsx
- Supplementary Tables S1-8/Supplementary Table S1.xlsx
- Supplementary Tables S1-8/Supplementary Table S2.xlsx
- Supplementary Tables S1-8/Supplementary Table S3.xlsx
- Supplementary Tables S1-8/Supplementary Table S4.xlsx
- Supplementary Tables S1-8/Supplementary Table S5.xlsx
- Supplementary Tables S1-8/Supplementary Table S6.xlsx
- Supplementary Tables S1-8/Supplementary Table S7.xlsx
- Supplementary Tables S1-8/Supplementary Table S8.xlsx
