# Supplementary material for: An in silico analysis identifies drugs potentially modulating the cytokine storm triggered by SARS-CoV-2 infection
Source: Sci Rep. 2022 Jan 31;12:1626. doi: 10.1038/s41598-022-05597-x (PMC8803893; doi:10.1038/s41598-022-05597-x)
Supplement: Supplementary file 2 — Supplementary Tables. [file 41598_2022_5597_MOESM2_ESM.zip › Supplementary Tables S1-8/Supplementary Table S7.xlsx]

## Sheet: Supplementary Table S7
	SUPPLEMENTARY TABLE S7. CMap classes (biological pathways) with associated transcriptional signatures opposite to the different COVID-19 signatures used in this study (similarity score <-95).
	COVIDCS Signature			CSs Signature			CSs[sc] Signature
	Score	CMap class		Score	CMap class		Score	CMap class
	-99.82	S100 calcium binding proteins LOF		-98.77	Bromodomain Inhibitor		-99.99	Aminoacyl tRNA synthetases class II LOF
	-99.47	Leucine rich repeat kinase inhibitor		-98.64	Leucine rich repeat kinase inhibitor		-99.59	MEK inhibitor
	-99.36	JAK inhibitor		-98.47	Glucocorticoid receptor agonist		-99.53	Reverse transcriptase inhibitor
	-98.72	MEK inhibitor		-97.91	V type ATPases LOF		-99.08	Bacterial 30S ribosomal subunit inhibitor
	-98.66	Glucocorticoid receptor agonist		-97.02	JAK inhibitor		-99.07	PKA inhibitor
	-98.63	Bromodomain Inhibitor		-95.52	MEK inhibitor		-98.92	Glycogen synthase kinase inhibitor
	-97.24	HSP inhibitor					-98.75	PI3K inhibitor
	-96.55	VEGFR inhibitor					-98.2	Mitochondrial complex IV LOF
	-96.01	Aminoacyl tRNA synthetases class II LOF					-97.92	MDM inhibitor
	-95.99	RAF inhibitor					-97.2	Serotonin receptor agonist
	-95.6	Integrin subunits beta LOF					-97.17	RAF inhibitor
	-95.55	Rho associated kinase inhibitor					-97.05	X linked mental retardation group 1 LOF
	-95.03	Apolipoproteins LOF					-96.45	GPCR Subset GOF
							-95.11	EIF Proteins LOF
